# Supplementary material for: Job involvement in heavy manual or physical work associated with epigenetic age: A Mendelian randomization study
Source: Medicine (Baltimore). 2025 Feb 21;104(8):e41541. doi: 10.1097/MD.0000000000041541 (PMC11856914; doi:10.1097/MD.0000000000041541)
Supplement: Supplementary file 1 [file medi-104-e41541-s001.xlsx]

## Sheet: Sheet1
instrumental variables (IVs)used in this study
Exposure	Outcome	SNP	Effect allele	Other allele	chr	β(exposure)	β(outcome)	SE (exposure)	SE (outcome)	pval	F
Job Involvement in Heavy Manual or Physical Work	HannumAge	rs10153718	G	A	2	0.016194	0.012	0.002906	0.0302	0.6907	23.5294
		rs1081158	T	C	5	0.017148	0.0019	0.002869	0.0308	0.9513	27.2358
		rs11678979	C	T	2	-0.01758	-0.0581	0.003197	0.0343	0.09048	23.1943
		rs11726786	G	T	4	0.019752	0.0723	0.002924	0.0309	0.0193	34.7219
		rs17733014	C	T	8	-0.02434	-0.0536	0.004049	0.0423	0.205	27.3179
		rs1921981	A	G	21	-0.01882	0.002	0.003027	0.0325	0.9504	29.7646
		rs2494995	C	A	1	0.019101	-0.019	0.003419	0.0356	0.5941	23.6469
		rs2819348	C	T	1	0.016416	-0.012	0.002947	0.03	0.6878	23.5228
		rs4731992	G	A	7	-0.01936	-0.0111	0.00341	0.0364	0.7604	24.3718
		rs4800617	G	A	18	0.01591	0.0262	0.002882	0.0313	0.4021	23.1829
		rs61449937	T	G	13	0.021505	-0.0306	0.003915	0.0433	0.4796	23.0902
		rs75278458	A	G	15	-0.03537	0.0173	0.005966	0.0765	0.821	26.559
		rs9375188	T	C	6	-0.02347	-0.0257	0.002829	0.0301	0.3941	52.4618
		rs9821675	G	A	3	0.024252	0.029	0.002817	0.0292	0.3211	56.0674
	PhenoAge	rs10153718	G	A	2	0.016194	0.0087	0.002906	0.0392	0.8242	23.5294
		rs1081158	T	C	5	0.017148	-0.0217	0.002869	0.0394	0.5819	27.2358
		rs11678979	C	T	2	-0.01758	-0.0438	0.003197	0.0443	0.3226	23.1943
		rs11726786	G	T	4	0.019752	0.123	0.002924	0.0396	0.001885	34.7219
		rs17733014	C	T	8	-0.02434	-0.0846	0.004049	0.0536	0.1144	27.3179
		rs1921981	A	G	21	-0.01882	0.0485	0.003027	0.0413	0.2401	29.7646
		rs2494995	C	A	1	0.019101	-0.0448	0.003419	0.0455	0.3252	23.6469
		rs2819348	C	T	1	0.016416	0.0439	0.002947	0.0387	0.2563	23.5228
		rs4731992	G	A	7	-0.01936	-0.0597	0.00341	0.0465	0.1987	24.3718
		rs4800617	G	A	18	0.01591	0.0693	0.002882	0.0401	0.08345	23.1829
		rs61449937	T	G	13	0.021505	-0.0047	0.003915	0.055	0.9316	23.0902
		rs75278458	A	G	15	-0.03537	-0.1194	0.005966	0.0978	0.2222	26.559
		rs9375188	T	C	6	-0.02347	-0.0659	0.002829	0.0388	0.08908	52.4618
		rs9821675	G	A	3	0.024252	0.0153	0.002817	0.0377	0.6846	56.0674
	GrimAge	rs10153718	G	A	2	0.016194	-0.014	0.002906	0.0308	0.6505	23.5294
		rs1081158	T	C	5	0.017148	-0.0482	0.002869	0.0313	0.1239	27.2358
		rs11678979	C	T	2	-0.01758	-0.0635	0.003197	0.0346	0.06608	23.1943
		rs11726786	G	T	4	0.019752	0.0733	0.002924	0.0316	0.02057	34.7219
		rs17733014	C	T	8	-0.02434	-0.0184	0.004049	0.0428	0.667	27.3179
		rs1921981	A	G	21	-0.01882	-0.0117	0.003027	0.033	0.7229	29.7646
		rs2494995	C	A	1	0.019101	0.0192	0.003419	0.036	0.5935	23.6469
		rs2819348	C	T	1	0.016416	0.0262	0.002947	0.0301	0.3839	23.5228
		rs4731992	G	A	7	-0.01936	-0.0202	0.00341	0.0371	0.5868	24.3718
		rs4800617	G	A	18	0.01591	-0.0212	0.002882	0.0317	0.5033	23.1829
		rs61449937	T	G	13	0.021505	-0.02	0.003915	0.0441	0.6491	23.0902
		rs75278458	A	G	15	-0.03537	-0.0714	0.005966	0.0793	0.3674	26.559
		rs9375188	T	C	6	-0.02347	0.0125	0.002829	0.0308	0.6846	52.4618
		rs9821675	G	A	3	0.024252	0.0608	0.002817	0.0299	0.04187	56.0674
	HorvathAge	rs10153718	G	A	2	0.016194	-0.0301	0.002906	0.0313	0.3377	23.5294
		rs1081158	T	C	5	0.017148	-0.023	0.002869	0.0317	0.4682	27.2358
		rs11678979	C	T	2	-0.01758	0.0087	0.003197	0.0352	0.8056	23.1943
		rs11726786	G	T	4	0.019752	0.0719	0.002924	0.0319	0.02418	34.7219
		rs17733014	C	T	8	-0.02434	0.0183	0.004049	0.0433	0.6731	27.3179
		rs1921981	A	G	21	-0.01882	-0.0067	0.003027	0.0334	0.84	29.7646
		rs2494995	C	A	1	0.019101	0.0066	0.003419	0.0366	0.8564	23.6469
		rs2819348	C	T	1	0.016416	0.007	0.002947	0.031	0.8204	23.5228
		rs4731992	G	A	7	-0.01936	-0.041	0.00341	0.0374	0.2733	24.3718
		rs4800617	G	A	18	0.01591	0.0074	0.002882	0.0321	0.8166	23.1829
		rs61449937	T	G	13	0.021505	-0.0299	0.003915	0.0445	0.5024	23.0902
		rs75278458	A	G	15	-0.03537	-0.1459	0.005966	0.079	0.06493	26.559
		rs9375188	T	C	6	-0.02347	-0.0637	0.002829	0.0311	0.04024	52.4618
		rs9821675	G	A	3	0.024252	-0.0008	0.002817	0.0303	0.9791	56.0674
